# Supplementary material for: Effects of Dietary Multienzyme Complex Supplementation on Growth Performance, Digestive Capacity, Histomorphology, Blood Metabolites and Hepatic Glycometabolism in Snakehead (Channa argus)
Source: Animals (Basel). 2022 Feb 4;12(3):380. doi: 10.3390/ani12030380 (PMC8833691; doi:10.3390/ani12030380)
Supplement: Supplementary file 1 [file animals-12-00380-s001.zip]

Archive with 1 entries (1 files):
- animals-1571282-supplementary.pdf
